# Supplementary material for: Development and validation of a rapid and robust method to determine visceral adipose tissue volume using computed tomography images
Source: PLoS One. 2017 Aug 31;12(8):e0183515. doi: 10.1371/journal.pone.0183515 (PMC5578607; doi:10.1371/journal.pone.0183515)
Supplement: S1 Data — (XLSX) [file pone.0183515.s001.xlsx]

## Sheet: Patient Data
								Program Ellipses		Pinnacle Contours		Percent Differences from Pinnacle
ID	Weight (kg)	B.S.A. (m^2)	Height (cm)	BMI	Age	Slice Thickness (mm)	kVp	Visc. (cm^3)	Subc. (cm^3)	Visc. (cm^3)	Subc. (cm^3)	Visc. (cm^3)	Subc. (cm^3)
1	39	1.33	163.28	14.63	55	5	120	261.494	2025.98	270.768	1957.3	-3.42489	3.50884
2	38.8	1.28	152.02	16.79	52	2.5	120	312.776	1807.29	299.872	1696.3	4.30307	6.54288
3	50.3	1.51	163.19	18.89	63	2.5	120	1220.21	2100.04	1278.9	1937	-4.58872	8.41714
4	44.8	1.41	159.76	17.55	67	2.5	120	769.331	2195.31	840.668	2199.5	-8.48582	-0.190584
5	46.3	1.45	163.48	17.32	84	2.5	120	1345.39	2861.06	1385.3	2714.2	-2.88094	5.41086
6	107	2.25	170.33	36.88	57	2.5	120	6042.66	16581.4	6110.7	16429	-1.11347	0.927867
7	94.2	2.08	165.34	34.46	73	2.5	120	4438.3	12606.1	4285.6	12305	3.56311	2.44729
8	62.1	1.69	165.57	22.65	57	2.5	120	3523.2	7558.94	3470.8	7455.4	1.50987	1.38878
9	61.7	1.59	147.51	28.36	68	2.5	120	3579.51	7622.3	3649.4	7392.2	-1.91514	3.11279
10	77.6	1.86	160.5	30.13	49	2.5	120	3861.66	12585.6	3586	12347	7.68721	1.93254

## Sheet: Validation of Volume Calc.
Phantom							Fixed: -190 to -30 HU or 834 to 994
Series	kV	mA	Slice Thickness (mm)	Field of View (cm)	Container		Volume (cm^3)	Percent Error
Phantom					Fat#
10	120	150	2.5	50	1		1375.8	5.83077
					2		1935.4	10.5943
12	80	150	2.5	50	1		1397	7.46154
					2		1966.8	12.3886
13	120	50	2.5	50	1		1376.2	5.86154
					2		1937.7	10.7257
14	120	150	1.25	50	1		1369.9	5.37692
					2		1920.6	9.74857
15	120	150	2.5	65	1		1379.2	6.09231
					2		1945.5	11.1714
4 Containers in Baseline Series 4
	1st = Meat2
	2nd = Meat1
	3rd = Fat2			Ground Truth = 1.75 L fat
	4th = Fat1			Ground Truth = 1.3 L fat
In the combined Phantoms, had Fat, Water, and Meat
	Fat1 + 0.2 L water + Meat1				Containers 4 & 2
	Fat2 + 0.25 L water + Meat2				Containers 3 & 1

## Sheet: Robustness Testing and Speed
Patient Information			Method		Tester 1					Tester 2					Tester 3					Mean Intra-Observer Coeff of Variation			Patient	Individual Coeff of Variation
ID	Weight (kg)	B.S.A. (m^2)			Visc. (cm^3)	Coeff of Variation	Subc. (cm^3)	Coeff of Variation		Visc. (cm^3)	Coeff of Variation	Subc. (cm^3)	Coeff of Variation		Visc. (cm^3)	Coeff of Variation	Subc. (cm^3)	Coeff of Variation						Visc.	Subc.
Intra-Observer
2	38.8	1.28	Fixed: -190 to -30 HU		320.411	0.0310862	1944.06	0.0134649		356.24	0.0548864	1920.85	0.0277729		268.862	0.351424	2008.23	0.0823144		Visc.	0.0589918		1	0.17666	0.0500043
					345.027		1919.44			369.197		1912.39			359.09		1696.26
					333.19		1943.9			325.182		2035.66			434.954		1881.18
					345.61		1889.43			354.271		2006.57			666.202		1679.73						2	0.137254	0.0304596
					340.237					376.05		1997.39			587.374		1689.72
10	77.6	1.86	Fixed: -190 to -30 HU		3515.75	0.00729403	12621.3	0.00340789		3599.74	0.0205422	12897.1	0.0191002		4483.18	0.017983	12313.8	0.0189803		Subc.	0.0211806
					3509.9		12556.5			3631.18		12937.7			4349.4		12105.1						3	0.107795	0.0118355
					3517.04		12549.4			3682.67		12541.4			4570.6		11849.8
					3541.35		12650.8			3486.01		12361.5			4441.46		11926.6
					3470.48		12596			3564.74		12659.3			4485.16		11734.4						4	0.118434	0.0643596
9	61.7	1.59	Fixed: -190 to -30 HU		3462.26	0.0086718	7793.68	0.0091878		3507.66	0.0152868	7718.21	0.00659268		4188.91	0.0237511	7702.13	0.00980438		Total	0.0400862
					3504.73		7751.21			3561.79		7645.3			4285.96		7859.48
					3524.87		7895.88			3637.57		7588.31			4293.35		7681.44						5	0.036352	0.031378
					3452.8		7875.61			3610.56		7696.8			4336.58		7808.86
					3499.12		7921.63			3632.27		7675.09			4086.21		7805.6
																							6	0.0598892	0.0606468
Inter-Observer						Visc. (cm^3)	Subc. (cm^3)				Visc. (cm^3)	Subc. (cm^3)				Visc. (cm^3)	Subc. (cm^3)						7	0.113044	0.0517081
1	39	1.33	Fixed: -190 to -30 HU			336.281	2165.9				391.088	2355.44				426.731	2461.62
																							8	0.0357894	0.0584206
5	46.3	1.45	Fixed: -190 to -30 HU			1645.1	3262.9				1677.27	3334.14				1562.52	3470.15
																							9	0.025915	0.0372024
3	50.3	1.51	Fixed: -190 to -30 HU			392.437	1534.8				397.434	1668.63				355.566	1729.79
																							10	0.0380776	0.0270201
4	44.8	1.41	Fixed: -190 to -30 HU			721.405	2378.01				766.729	2314.98				612.693	2555.9
																							Mean	0.084921	0.0423035
6	107	2.25	Fixed: -190 to -30 HU			5801	16734				6035.18	17895.9				6231.54	18810.4
8	62.1	1.69	Fixed: -190 to -30 HU			3198.2	7456.2				3343.4	7817.3				3348.81	8027.5
7	94.2	2.08	Fixed: -190 to -30 HU			3946.65	12779.2				3687.99	12277.5				3937.93	12931.3
